# Supplementary material for: The Multicellular Effects of VDAC1 N-Terminal-Derived Peptide
Source: Biomolecules. 2022 Sep 28;12(10):1387. doi: 10.3390/biom12101387 (PMC9599717; doi:10.3390/biom12101387)
Supplement: Supplementary file 1 [file biomolecules-12-01387-s001.zip]

Archive with 2 entries (2 files):
- supplementary Tables and Figures.pdf
- Video S1.mp4
